# Supplementary material for: Integrated GWAS and transcriptomic analysis reveal the candidate salt-responding genes regulating Na+/K+ balance in barley (Hordeum vulgare L.)
Source: Front Plant Sci. 2023 Jan 20;13:1004477. doi: 10.3389/fpls.2022.1004477 (PMC9910287; doi:10.3389/fpls.2022.1004477)
Supplement: Supplementary file 1 [file Table_1.xls]

## Sheet: Table S1
Supplementary Table 1 List of 288 barley accessions.
Number	Cultivars/Lines	Source	Subgroupa	Naked/ Skin	Two/Six-rowed
1	Morex	America,North America	4	Skin	Six-rowed
2	E 941049	China, Hubei	4	Skin	Six-rowed
3	AC Bacon	Canada,North America	4	Naked	Six-rowed
4	Four Kingdoms No. 89	Japan,Asia	2	Naked	Six-rowed
5	AC Burman	Canada,North America	4	Skin	Six-rowed
6	Lucky buckwheat	Japan,Asia	4	Skin	Six-rowed
7	Dryland	China,Asia	2	Skin	Six-rowed
8	Yiping four-row barley	China,Yunnan	2	Skin	Six-rowed
9	Column barley	China,Henan	2	Skin	Six-rowed
10	C2118	Canada,North America	2	Skin	Six-rowed
11	Pin H0909	China,Beijing	1	Skin	Two-rowed
12	Jipi 02	China,Shangdong	3	Skin	Two-rowed
13	Kong Cuolan	China,Tibet	2	Naked	Six-rowed
14	GAIRDNER	Australia,Australia	1	Skin	Two-rowed
15	Dragon blue	China,Tibet	2	Naked	Six-rowed
16	Ghost No. 3	Japan,Asia	1	Skin	Two-rowed
17	Keshan City Barley	China,Heilongjiang	4	Skin	Six-rowed
18	Wuwei Black Barley	China,Gansu	2	Skin	Six-rowed
19	Take 10	Japan,Asia	2	Skin	Two-rowed
20	Station 87-3-2	China,Henan	3	Skin	Two-rowed
21	Anji Mangmao Barley	China,Zhejiang	2	Skin	Six-rowed
22	Eight hazelnut barley	China,	2	Naked	Two-rowed
23	Salt 91128	China,Jiangsu	3	Skin	Two-rowed
24	Changmang Liuling	China,	2	Naked	Six-rowed
25	Xihaipi No.44	Japan,Asia	3	Skin	Two-rowed
26	Humai No. 4	China,Shanghai	2	Skin	Six-rowed
27	Lozon	China,	4	Skin	Six-rowed
28	Salt tolerant C2118	China,Beijing	2	Skin	Six-rowed
29	Shengxian Wumang liuleng	China,Zhejiang	2	Skin	Six-rowed
30	Tiantaibaisileng	China,Zhejiang	2	Skin	Six-rowed
31	New Mongolian wheat	China,Nei Monggol	4	Skin	Six-rowed
32	Show 9560	China,Zhejiang	3	Skin	Two-rowed
33	Yongjia Yuanmai	China,Zhejiang	2	Naked	Six-rowed
34	Chongxinchun Barley	China,Gansu	2	Skin	Six-rowed
35	Jian 35 (Yuan Mai)	China,Jiangsu	4	Naked	Six-rowed
36	Beiqing No.3	China,Tibet	2	Naked	Six-rowed
37	Beautiful gold	Japan,Asia	3	Skin	Two-rowed
38	MORRISON	America,North America	4	Skin	Two-rowed
39	Wide rye barley	China,	3	Naked	Two-rowed
40	Lazy yellow	China,Tibet	3	Skin	Two-rowed
41	Hu 01-2946	China,Shanghai	3	Skin	Two-rowed
42	Harbin No. 1	China,Heilongjiang	4	Skin	Two-rowed
43	Duangouluo barley	China,	3	Naked	Two-rowed
44	Xiumai 2	China,Zhejiang	3	Skin	Two-rowed
45	New Beer No.1	China,Xinjiang	1	Skin	Two-rowed
46	Kanto 2, No. 19	Japan,Asia	3	Skin	Two-rowed
47	TALLON	Australia,Australia	1	Skin	Two-rowed
48	KAPUTOR	Australia,Australia	1	Skin	Two-rowed
49	Star wins NO.1	China,Shangdong	1	Skin	Two-rowed
50	Grass wheat	China,	1	Skin	Two-rowed
51	Hong Kong Beer No. 1	China,Jiangsu	3	Skin	Two-rowed
52	Gaojian-4	Japan,Asia	3	Skin	Two-rowed
53	SCHOONER	Australia,Australia	1	Skin	Two-rowed
54	Mikanwgold	Japan,Asia	3	Skin	Two-rowed
55	Pu 895067	China,Fujian	3	Skin	Two-rowed
56	Zhepi No.1	China,Zhejiang	3	Skin	Two-rowed
57	NAMOI	America,North America	1	Naked	Two-rowed
58	Tongmai 10	China,Jiangsu	3	Naked	Two-rowed
59	Gobernadora	Britain,Europe	3	Naked	Two-rowed
60	Ji 8701	China,Jilin	1	Skin	Two-rowed
61	Yueqingyang Barley	China,Zhejiang	3	Skin	Two-rowed
62	Mi Mai 114	China,Zhejiang	3	Naked	Two-rowed
63	Short legs	China,	2	Naked	Two-rowed
64	Yang Feeding Mai No. 1	China,Jiangsu	2	Skin	Six-rowed
65	Padihu	China,	3	Skin	Two-rowed
66	Shan 2	China,Jiangsu	3	Skin	Two-rowed
67	Flower 11	China,Shanghai	3	Skin	Two-rowed
68	Meng Beer No.1	China,Nei Monggol	1	Skin	Two-rowed
69	BARI287	Unknown	1	Skin	Two-rowed
70	TRADITION	America,North America	4	Skin	Six-rowed
71	LEGACY	Canada,North America	3	Skin	Six-rowed
72	COLLINS	Unknown	1	Skin	Two-rowed
73	Salt 05023	China,Jiangsu	3	Skin	Two-rowed
74	Yangfu 7110	China,Jiangsu	3	Skin	Two-rowed
75	Rudong 203-1	China,	3	Skin	Two-rowed
76	Pu 848104	China,Fujian	2	Skin	Two-rowed
77	Station 06095-2-1	China,Henan	3	Skin	Two-rowed
78	Edamai 32122	China,Hubei	3	Skin	Two-rowed
79	Black 09-26	China,Heilongjiang	1	Skin	Two-rowed
80	Stationed in Damai 5	China,Henan	3	Skin	Two-rowed
81	Indian dwarf	India,Asia	4	Skin	Six-rowed
82	Tong 0306	China,Jiangsu	3	Naked	Two-rowed
83	Bao Da Mai No.13	China,Yunnan	1	Skin	Two-rowed
84	Salt 2013 pin 15	China,Jiangsu	3	Skin	Two-rowed
85	Salt Black 1	China,Jiangsu	3	Skin	Two-rowed
86	Saga Green barley	China,Qinghai	2	Naked	Six-rowed
87	Huangyuanlan barley	China,Qinghai	2	Naked	Six-rowed
88	Xining red clothes mud	China,Qinghai	2	Naked	Six-rowed
89	Skinless green barley (Gannan)	China,Qinghai	2	Naked	Six-rowed
90	Ganzi Bailiuling	China,Qinghai	2	Naked	Six-rowed
91	Su Naked Mai 1	China,Qinghai	3	Naked	Two-rowed
92	Goumang white barley	China,Qinghai	2	Naked	Six-rowed
93	Long body green barley (Gannan)	China,Qinghai	2	Naked	Six-rowed
94	Tibet 830563	China,Qinghai	2	Naked	Six-rowed
95	Full of catching spring green barley (Ganzi)	China,Qinghai	2	Naked	Six-rowed
96	Ganqing No. 1	China,Qinghai	2	Naked	Six-rowed
97	Minxian Green barley	China,Qinghai	2	Naked	Six-rowed
98	Xunhua black barley	China,Qinghai	2	Naked	Six-rowed
99	Low pole	China,Qinghai	2	Naked	Six-rowed
100	Minhe Si Leng Lan Green barley	China,Qinghai	2	Naked	Six-rowed
101	Xiaojin Salon Dogtail (Ganzi)	China,Qinghai	2	Naked	Six-rowed
102	Nieruzhamu ZDM7701	China,Qinghai	4	Naked	Six-rowed
103	Large grain 98-714	China,Qinghai	2	Naked	Two-rowed
104	Quanluo Green barley	China,Qinghai	2	Naked	Six-rowed
105	Datong Bailiuling	China,Qinghai	2	Naked	Six-rowed
106	Xiaoqing Temple (Golden Tower)	China,Qinghai	2	Naked	Six-rowed
107	Shengxian Wumang barley	China,Zhejiang	2	Skin	Six-rowed
108	Zheyuan 18	China,Zhejiang	3	Skin	Two-rowed
109	Xiumai 3	China,Zhejiang	3	Skin	Two-rowed
110	Shengxian 209	China,Zhejiang	3	Skin	Two-rowed
111	Linhai bald barley	China,Zhejiang	2	Naked	Six-rowed
112	Jade ring barley	China,Zhejiang	2	Naked	Six-rowed
113	Purple barley	China	2	Skin	Two-rowed
114	Xinmin Barley	China	2	Skin	Six-rowed
115	Ganmu'er tiao	Japan,Asia	3	Skin	Two-rowed
116	Dongqing No. 15	China,Jiangsu	2	Naked	Six-rowed
117	Zhejiang Agricultural White Shell	China,Zhejiang	3	Skin	Two-rowed
118	Tibet 83062	China,Tibet	2	Naked	Six-rowed
119	Mirra	Germany,Europe	4	Skin	Six-rowed
120	MARION	Germany,Europe	1	Skin	Two-rowed
121	KASKADE	Germany,Europe	1	Skin	Two-rowed
122	HALCYON	Britain,Europe	1	Skin	Two-rowed
123	Micmac	Canada,North America	1	Skin	Two-rowed
124	TOKAK	Turkey,Asia	1	Skin	Two-rowed
125	FLAMENCO	France,Europe	4	Skin	Two-rowed
126	PANDA	France,Europe	4	Skin	Two-rowed
127	KARAT	Czekh,Europe	1	Skin	Two-rowed
128	ZAVET-3	the Soviet Union,Europe	4	Skin	Six-rowed
129	HORDEUM SPONTANEUM VAR SPONTANEUM	Germany,Europe	4	Skin	Two-rowed
130	ATHS	Egypt,Africa	4	Skin	Six-rowed
131	SHANNON	Australia,Australia	1	Skin	Two-rowed
132	ALFA	Denmark,Europe	1	Skin	Two-rowed
133	ALKAR	Croatia,Europe	4	Skin	Two-rowed
134	ARIANA	Tunis,Africa	4	Skin	Six-rowed
135	ATHENAIS	Cyprus,Europe	4	Skin	Six-rowed
136	BANNACKY II	Czekh,Europe	1	Skin	Six-rowed
137	BOHEMIAN	Austria,Europe	1	Skin	Two-rowed
138	Boyer	America,North America	4	Skin	Six-rowed
139	BUCHER	Iraq,Asia	2	Skin	Two-rowed
140	CHEVRON	Japan,Europe	4	Skin	Six-rowed
141	FREJA	Japan,Europe	4	Skin	Six-rowed
142	Glacier	America,North America	4	Skin	Six-rowed
143	ISABELLA	Germany,Europe	1	Naked	Two-rowed
144	DIAMOND	Canada,North America	4	Skin	Six-rowed
145	CAMEO	Britain,Europe	1	Skin	Two-rowed
146	BONITA	Ukraine,Poncho	1	Skin	Two-rowed
147	ARABIAN BLUE	Australia,Australia	2	Naked	Two-rowed
148	BARBLESS	America,North America	4	Skin	Six-rowed
149	BLACK 2 ROW-HULLED	Unknown	4	Skin	Two-rowed
150	CLAUDE	Canada,North America	4	Skin	Six-rowed
151	FAVORIT	Czechoslovakia,Europe	1	Skin	Two-rowed
152	GOLDTHORPE SPRATT	Britain,Europe	1	Skin	Two-rowed
153	HATVANI	Hungary,Europe	1	Skin	Two-rowed
154	HEINES HANNA	Germany,Europe	1	Skin	Two-rowed
155	HILAND	America,North America	4	Skin	Six-rowed
156	ORGE (ESPERANCE)	Morocco,Africa	4	Skin	Two-rowed
157	PUSA NO.1	India,Asia	1	Skin	Two-rowed
158	RAGUSA B	Federation Narodna Republik Jugoslavija,Europe	4	Skin	Six-rowed
159	SLOVAK	Canada,North America	1	Skin	Two-rowed
160	SPARTAN (DEHISCENT AWN)	America,North America	1	Skin	Two-rowed
161	STEVELAND	America,North America	4	Skin	Six-rowed
162	FORREST (USA)	America,North America	4	Skin	Six-rowed
163	ULANDRA	Australia,Australia	1	Skin	Six-rowed
164	SHERPA	Britain,Europe	4	Skin	Two-rowed
165	H. DISTICHUM NUTANS	Portuguesa,Europe	1	Skin	Two-rowed
166	CANADA 574234	Canada,North America	1	Skin	Two-rowed
167	JAPAN 47C11-24	Japan,Asia	3	Skin	Two-rowed
168	H.SPONT. X-15	Israel,Asia	1	Skin	Two-rowed
169	HERMON	Israel,Asia	1	Skin	Two-rowed
170	WINCHESTER	America,North America	4	Skin	Six-rowed
171	TAPGOLBORI	Korea,Asia	4	Skin	Six-rowed
172	HOHENFINOWER	Germany,Europe	4	Skin	Six-rowed
173	TURKEY 568	Turkey,Asia	2	Naked	Two-rowed
174	GOLDIE	Japan,Europe	1	Skin	Two-rowed
175	HEITPAS-5	America,North America	4	Skin	Six-rowed
176	MAMLUK	the Soviet Union,the Soviet Union	1	Skin	Two-rowed
177	DAEJINBORI	Korea,Asia	2	Skin	Six-rowed
178	CHOCHALUNG	Nepal,Asia	2	Skin	Six-rowed
179	VIOLA	Germany,Europe	4	Skin	Two-rowed
180	ARUPO S	Mexico,North America	1	Skin	Two-rowed
181	PALLIDUM 043	Ukraine,Europe	4	Skin	Six-rowed
182	RUSSIA	America,North America	4	Skin	Six-rowed
183	KHEMUS	Bulgaria,Europe	4	Skin	Six-rowed
184	WHITE NAKED ATLAS - SUSPECT	Ethiopia,Africa	4	Naked	Six-rowed
185	LUKJANOVAE	the Soviet Union,Europe	4	Skin	Two-rowed
186	CHEPUA	Nepal,Asia	1	Skin	Six-rowed
187	AKHELOL 1	Bulgaria,Europe	4	Skin	Six-rowed
188	H.VULG. VAR PALLIDUM	Algeria,Africa	4	Skin	Six-rowed
189	Navy blue 85	China,Tibet	2	Naked	Six-rowed
190	RIHANE 'S'	Syria,Asia	4	Skin	Two-rowed
191	SPONTANEUM 2	Iran,Asia	4	Skin	Two-rowed
192	KELT	Israel,Asia	1	Skin	Two-rowed
193	Kyushu II	Japan,Asia	2	Naked	Six-rowed
194	March yellow	China,Zhejiang	3	Skin	Six-rowed
195	Araplies	Canada,North America	1	Skin	Two-rowed
196	Jing naked 11	China,Beijing	4	Naked	Six-rowed
197	Binxian County No. 4	China,Sichuan	4	Skin	Six-rowed
198	Salt selection number one	China,Jiangsu	3	Skin	Two-rowed
199	Hexagonal black barley	China,Tibet	2	Naked	Six-rowed
200	Dragon yellow	China,Tibet	2	Naked	Six-rowed
201	Kanto 2, No. 22	Japan,Asia	3	Skin	Two-rowed
202	Kinuya tata	Japan,Asia	3	Skin	Two-rowed
203	Baiquanpi No.1	China,Heilongjiang	4	Skin	Six-rowed
204	US 97-1338	America,North America	4	Naked	Six-rowed
205	Ma Qingyu	China,Qinghai	2	Naked	Six-rowed
206	Jinan Huotoutou Luren	China,Shangdong	2	Naked	Six-rowed
207	Suidiang Green barley	China,Sichuan	2	Naked	Six-rowed
208	Taishun quadrangular rice	China,Zhejiang	2	Naked	Six-rowed
209	Yiwu early barley	China,Zhejiang	2	Skin	Six-rowed
210	Royal Island Naked	Japan,Asia	2	Naked	Six-rowed
211	Red dew barley	China,Tibet	2	Naked	Six-rowed
212	Huang barley	China,Tibet	4	Naked	Six-rowed
213	U.S.D.A.2474	America,North America	4	Skin	Six-rowed
214	Linhai old red	China,Zhejiang	2	Skin	Six-rowed
215	Mianyang 87-10	China,Sichuan	2	Skin	Six-rowed
216	Buzhi Meiyu	Japan,Asia	3	Skin	Two-rowed
217	Wild leather barley-1	China,Tibet	4	Skin	Six-rowed
218	Le Beer 4	China,Sichuan	3	Skin	Two-rowed
219	Purple clam	China,Qinghai	2	Naked	Six-rowed
220	POCO	Australia,Australia	4	Skin	Six-rowed
221	Liangcheng large grain barley	China,Nei Monggol	3	Skin	Two-rowed
222	Odessa	the Soviet Union,Europe	1	Skin	Two-rowed
223	KLAGES	America,North America	1	Skin	Two-rowed
224	Zhejiang Agricultural University No. 3	China,Zhejiang	3	Skin	Two-rowed
225	Dwarf-4	China,	3	Skin	Two-rowed
226	Precocious No. 3	Japan,Asia	3	Skin	Two-rowed
227	Shan 3	China,Jiangsu	1	Skin	Two-rowed
228	Station 112	China,Henan	1	Skin	Two-rowed
229	Gan Beer No. 2	China,Gansu	1	Skin	Two-rowed
230	Humai No. 12	China,Shanghai	3	Skin	Two-rowed
231	Tongjian 43	China,Jiangsu	3	Skin	Two-rowed
232	LARA	Australia,Australia	1	Skin	Two-rowed
233	Short stout 21	China,Jiangsu	3	Skin	Two-rowed
234	Fengnong Beer No. 1	China,Jiangsu	3	Skin	Two-rowed
235	Yangnong Beer 2	China,Jiangsu	3	Skin	Two-rowed
236	Yanfeng 1	China,Jiangsu	4	Skin	Six-rowed
237	Kang Qing 9	China,Sichuan	2	Naked	Six-rowed
238	Kunlun 14	China,Sichuan	2	Naked	Six-rowed
239	Minhe Changmang Green barley	China,Qinghai	2	Naked	Six-rowed
240	Rainbow	Britain,Europe	1	Skin	Two-rowed
241	AKKA	Japan,Europe	4	Skin	Two-rowed
242	Birka	Canada,North America	1	Naked	Two-rowed
243	WINTERMALT	America,North America	4	Skin	Six-rowed
244	GALLEON	Australia,Australia	1	Skin	Two-rowed
245	MELUSINE	France,Europe	1	Skin	Two-rowed
246	ABLYN	Australia,Australia	4	Skin	Six-rowed
247	ABUSIR	Egypt,Africa	4	Skin	Six-rowed
248	ADORRA	Austria,Europe	1	Skin	Two-rowed
249	AIM	Egypt,Africa	4	Skin	Six-rowed
250	AKELA	Germany,Europe	4	Skin	Six-rowed
251	AKER	America,North America	4	Skin	Six-rowed
252	ALBERT	France,Europe	1	Skin	Two-rowed
253	ALBERTA 1	Canada,North America	1	Skin	Two-rowed
254	ALGERIA 6	Algeria,Africa	4	Skin	Six-rowed
255	ANOIDIUM	Argentina,Poncho	2	Skin	Six-rowed
256	ARAMIR	Holland,Europe	1	Skin	Two-rowed
257	ARGENTINE	Argentina,Poncho	4	Skin	Six-rowed
258	ASPA	Germany,Europe	1	Skin	Six-rowed
259	BADGER	Mexico,North America	1	Skin	Two-rowed
260	BALODI	Britain,Europe	4	Skin	Six-rowed
261	BERAC	Holland,Europe	1	Skin	Two-rowed
262	BLACK EGYPTIAN	America,North America	4	Naked	Six-rowed
263	Gateway	Canada,North America	3	Skin	Six-rowed
264	GOLDMARKER	Britain,Europe	1	Skin	Two-rowed
265	VISTA	Britain,Europe	1	Skin	Two-rowed
266	PARWAN	Australia,Australia	1	Skin	Two-rowed
267	CHALET	Japan,Europe	1	Skin	Two-rowed
268	EMMA	Holland,Europe	1	Skin	Two-rowed
269	FAMESH	America,North America	4	Skin	Six-rowed
270	GAZELLE	Canada,North America	4	Skin	Six-rowed
271	GOLDEN MELON	Japan,Asia	1	Skin	Two-rowed
272	GUYMALAYE	Denmark,Europe	1	Skin	Six-rowed
273	HEY SPECIAL	Portuguesa,Europe	4	Skin	Six-rowed
274	HISPONT	Germany,Europe	1	Skin	Two-rowed
275	LUBAS	Iraq,Asia	4	Skin	Six-rowed
276	RASPUT	Russia,Europe	2	Skin	Six-rowed
277	GOLD MEDAL	Germany,Europe	1	Skin	Two-rowed
278	ACUMAI-89	Brazil,Poncho	2	Naked	Six-rowed
279	AGNETA	Japan,Europe	4	Skin	Six-rowed
280	GURZAN	Afghanistan,Asia	2	Skin	Six-rowed
281	JASPIS (SPRING)	Czekh,Europe	1	Skin	Two-rowed
282	LAND RACE 3832/29	Australia,Australia	4	Skin	Two-rowed
283	KIMALUNG	Nepal,Asia	2	Skin	Six-rowed
284	Sea salt barley	China,	4	Skin	Six-rowed
285	Taixing 8425	China,Jiangsu	3	Skin	Two-rowed
286	PUSA R1	India,Asia	2	Skin	Six-rowed
287	CHALUS	Iran,Iran	2	Skin	Six-rowed
288	Franklin	Australia,Australia	3	Skin	Two-rowed
a: Population was assigned based on STRUCTURE 2.3.4 software.
