# Supplementary material for: Integrated GWAS and transcriptomic analysis reveal the candidate salt-responding genes regulating Na+/K+ balance in barley (Hordeum vulgare L.)
Source: Front Plant Sci. 2023 Jan 20;13:1004477. doi: 10.3389/fpls.2022.1004477 (PMC9910287; doi:10.3389/fpls.2022.1004477)
Supplement: Supplementary file 4 [file Table_4.xls]

## Sheet: Table S4
Supplementary Table 4 The summary of the number of allele SNPs mapped in barley genome.
Chr	A/T	A/C	A/G	T/C	T/G	C/G	Sum
Chr1	186	241	906	932	202	313	2780
Chr2	257	358	1408	1443	350	474	4290
Chr3	265	340	1351	1328	343	411	4038
Chr4	203	252	995	954	251	339	2994
Chr5	325	399	1490	1536	371	486	4607
Chr6	182	258	1008	1020	228	331	3027
Chr7	238	287	1170	1209	290	412	3606
Sum	1656	2135	8328	8422	2035	2766	25342
